# Supplementary material for: Health Benefits from Upgrading Public Buses for Cleaner Air: A Case Study of Clark County, Nevada and the United States
Source: Int J Environ Res Public Health. 2019 Feb 28;16(5):720. doi: 10.3390/ijerph16050720 (PMC6427397; doi:10.3390/ijerph16050720)
Supplement: Supplementary file 1 [file ijerph-16-00720-s001.zip]

Archive with 2 entries (2 files):
- Olawepo&Chen2019COBRA Paper_v3 2-11-2019-suppl.pdf
- Table_S8-S9 CC&US_Benefits_Distribution.xlsx
